# Supplementary material for: Activation and evasion of type I interferon responses by SARS-CoV-2
Source: Nat Commun. 2020 Jul 30;11:3810. doi: 10.1038/s41467-020-17665-9 (PMC7392898; doi:10.1038/s41467-020-17665-9)
Supplement: Supplementary file 4 — Source Data [file 41467_2020_17665_MOESM4_ESM.xlsx]

## Sheet: figure1
Figure 1a
			2^-ΔCT_#1	2^-ΔCT_#2	2^-ΔCT_#3
Calu-3	4h	mock	1.69974e-05	1.73108e-05	1.25332e-05
		0.5MOI SARS-CoV-2	0.303162	0.288829	0.278912
	8h	mock	1.08548e-05	6.14786e-06	7.46446e-06
		0.5MOI SARS-CoV-2	21.7229	22.7466	22.2476
	12h	mock	5.90312e-05	3.63003e-05	0.000121096
		0.5MOI SARS-CoV-2	91.8908	91.2397	98.4894
	24h	mock	7.83766e-05	0.000127521	0.000156292
		0.5MOI SARS-CoV-2	3107.54	2998.13	2859.7
Figure 1b		calu-3	lgTCID50/ml_#1	lgTCID50/ml_#2
		4h	3.5	4
		8h	4.25	4.5
		12h	5	5.5
		24h	6.25	6.75
Figure 1c
			2^-ΔΔCT_#1	2^-ΔΔCT_#2	2^-ΔΔCT_#3
Calu-3	4h	mock	0.998894	1.00194	0.999469
		0.5MOI SARS-CoV-2	1.20894	1.4464	1.26832
	8h	mock	2.11589	2.07636	2.74423
		0.5MOI SARS-CoV-2	3.38442	3.65392	3.85619
	12h	mock	1.48972	1.08294	1.53034
		0.5MOI SARS-CoV-2	5.87121	6.76908	9.09541
	24h	mock	0.579342	0.721467	0.715763
		0.5MOI SARS-CoV-2	754.505	746.203	937.094
Figure 1d			2^-ΔΔCT_#1	2^-ΔΔCT_#2	2^-ΔΔCT_#3
Calu-3	4h	mock	1.00306	1.00337	1.00127
		0.5MOI SARS-CoV-2	1.74552	1.61046	1.6482
	8h	mock	2.50383	2.29408	2.3279
		0.5MOI SARS-CoV-2	3.50573	3.37831	3.13077
	12h	mock	1.53624	1.46621	1.45787
		0.5MOI SARS-CoV-2	5.16272	5.23539	5.54001
	24h	mock	2.47593	2.2568	2.24633
		0.5MOI SARS-CoV-2	71.3379	66.8406	63.2269
Figure 1e
			2^-ΔΔCT_#1	2^-ΔΔCT_#2	2^-ΔΔCT_#3
Calu-3	4h	mock	0.99922	1.00197	1.00136
		SeV	209.261	127.295	184.903
	8h	mock	1.73805	2.38844	1.80392
		SeV	5446.39	3792.19	3192.89
	12h	mock	2.65228	1.55877	1.26543
		SeV	2231.37	1624.13	1273.8
	24h	mock	0.67858	0.619981	0.663717
		SeV	114.658	89.1328	73.1151
Figure 1f
			2^-ΔΔCT_#1	2^-ΔΔCT_#2	2^-ΔΔCT_#3
	4h	mock	1.0005	1.00018	0.996931
		SeV	7.08642	6.19975	11.9411
	8h	mock	0.947171	0.87532	0.934892
		SeV	109.261	89.7212	95.4927
	12h	mock	1.25824	0.889405	0.784571
		SeV	81.5513	72.4784	68.0418
	24h	mock	1.31143	1.17228	1.4143
		SeV	23.1318	26.4438	34.1185
Figure 1g
			2^-ΔCT_#1	2^-ΔCT_#2	2^-ΔCT_#3
	4h	mock	1.28073e-05	9.30554e-06	5.4087e-06
		SeV	0.0179538	0.0178161	0.0297671
	8h	mock	1.17777e-05	8.48795e-06	1.22238e-05
		SeV	0.0709078	0.0644277	0.0591967
	12h	mock	3.09108e-05	1.60019e-05	1.58844e-05
		SeV	0.160318	0.166189	0.180394
	24h	mock	1.26317e-05	2.79234e-06	1.68907e-05
		SeV	0.171317	0.180546	0.187471
Figure 1h
			2^-ΔΔCT_#1	2^-ΔΔCT_#2	2^-ΔΔCT_#3
	4h	con	1.00341	1.00054	0.998964
		poly (I:C)	18594.2	20041.3	23091.5
	8h	con	0.592908	0.681642	0.952306
		poly (I:C)	34620.9	39426.6	48103.2
	12h	con	0.418085	0.75596	0.604689
		poly (I:C)	20157.2	20307.8	27187
	24h	con	0.255007	0.356563	0.187821
		poly (I:C)	3319.73	3620.1	4223.74
Figure 1i			2^-ΔΔCT_#1	2^-ΔΔCT_#2	2^-ΔΔCT_#3
	4h	con	0.997304	1.00039	0.999672
		poly (I:C)	117.843	103.073	103.307
	8h	con	0.686376	0.548251	0.644843
		poly (I:C)	343.638	322.009	337.89
	12h	con	1.10368	0.927017	0.941492
		poly (I:C)	505.097	437.418	486.171
	24h	con	0.677852	0.636514	0.627323
		poly (I:C)	285.729	264.776	245.165

## Sheet: figure2
Figure 2b
Figure 2c					Figure 2f
SEV
	Luc/Ren_#1	Luc/Ren_#2	Luc/Ren_#3
Vector	431.311	424.249	510.742
NSP1	19.8048	19.3589	10.3965
NSP2	1182.72	996.247	717.822
NSP3	309.45	267.949	252.536
NSP4	724.031	561.406	541.549
NSP5	474.84	538.264	542.759
NSP6	499.5	521.621	454.04
NSP7	771.524	878.191	455.015
NSP8	466.486	451.95	551.172
NSP9	507.221	614.761	586.615
NSP10	367.735	312.332	711.949
NSP12	211.969	181.906	179.728
NSP13	83.19	85.1675	83.2025
NSP14	278.247	326.796	295.691
NSP15	786.762	402.064	416.048
NSP16	456.1	447.021	462.29
ORF3	234.88	222.905	247.478
ORF6	150.951	168.888	172.449
ORF7	311.969	653.368	701.033
ORF8	370.76	378.56	394.396
E	315.417	554.53	578.707
M	159.803	159.903	166.665
N	349.372	309.294	337.627
S	635.793	657.457	773.519
Figure 2d					Figure 2g
MDA5
	Luc/Ren_#1	Luc/Ren_#2	Luc/Ren_#3
Vector	303.102	279.404	288.865
NSP1	8.81926	6.54449	11.1416
NSP2	464.116	487.041	480.184
NSP3	302.48	297.338	302.633
NSP4	658.433	685.512	714.684
NSP5	293.912	301.073	316.765
NSP6	499.123	339.337	374.947
NSP7	338.639	349.665	463.707
NSP8	305.766	303.473	306.211
NSP9	213.437	458.444	453.278
NSP10	322.625	279.086	270.32
NSP12	80.6562	85.1954	91.5527
NSP13	286.894	260.348	310.614
NSP14	283.654	320.867	371.57
NSP15	330.625	524.903	286.244
NSP16	246.466	231.388	347.484
ORF3	370.404	263.773	264.69
ORF6	42.9951	37.5956	39.5997
ORF7	232.569	220.242	516.031
ORF8	231.334	187.184	232.235
E	406.305	227.287	212.108
M	75.8708	85.1334	78.5339
N	511.926	458.57	493.449
S	487.673	288.623	253.977
Figure 2e					Figure 2h
RIG-IN
	Luc/Ren_#1	Luc/Ren_#2	Luc/Ren_#3
Vector	349.8	375.274	352.6
NSP1	16.3	18.5	11.5
NSP2	475.794	386.7	396.6
NSP3	168.9	180.4	179.3
NSP4	782.1	816.2	725.5
NSP5	346.1	446.8	353.6
NSP6	602	447.7	420.2
NSP7	301.1	302.9	191.4
NSP8	281.2	284.8	235.2
NSP9	299.4	293.3	417.6
NSP10	194.2	373.1	197.9
NSP12	132.8	136.3	160.4
NSP13	269.4	309.9	302.1
NSP14	123.7	120.5	128.3
NSP15	400.8	409.3	216.7
NSP16	301.8	307.4	204.1
ORF3	65	75.5	66.2
ORF6	21.5	24.8	89.8
ORF7	277.4	253.3	184.3
ORF8	274.5	283.8	357.9
E	142.1	165.3	278
M	182.7	147.4	151.4
N	663.9	698.4	616.1
S	730.7	652.4	1054.6

## Sheet: figure3
Figure 3a						Figure 3a-c
SeV	ORF6(ng/well)	Luc/Ren_#1	Luc/Ren_#2	Luc/Ren_#3
	0	232.887	228.846	233.895
	25	155.934	165.203	166.814
	50	111.365	115.516	114.586
	100	74.2624	85.1493	83.0213
	200	49.1479	47.8976	54.7787
	400	32.0971	36.1493	36.2024
Figure 3b
Poly(I:C)-HMW	ORF6(ng/well)	Luc/Ren_#1	Luc/Ren_#2	Luc/Ren_#3
	0	12.6416	9.30372	11.0345
	25	6.47806	7.93144	8.45157
	50	5.81379	5.82159	6.22588
	100	4.19867	4.06439	4.65481
	200	2.7421	2.77215	2.97101
	400	2.35802	2.37394	2.57317
Figure 3c
RIG-IN	ORF6(ng/well)	Luc/Ren_#1	Luc/Ren_#2	Luc/Ren_#3
	0	52.2534	49.8176	59.2282
	25	32.7751	32.1944	34.6337
	50	19.9504	18.0602	22.8192
	100	12.0376	13.2323	14.8419
	200	9.23315	9.88435	9.13471
	400	9.44885	9.98657	9.14365
Figure 3d						Figure 3d-f
MDA5	ORF6(ng/well)	Luc/Ren_#1	Luc/Ren_#2	Luc/Ren_#3
	0	77.6935	75.2409	87.7536
	25	54.1182	47.6227	54.4332
	50	47.2878	40.6091	51.7081
	100	37.1671	30.7352	36.8435
	200	23.4635	18.3886	23.2034
	400	18.0369	16.0619	12.2119
Figure 3e
MAVS	ORF6(ng/well)	Luc/Ren_#1	Luc/Ren_#2	Luc/Ren_#3
	0	846.317	902.983	883.492
	25	679.216	634.71	603.772
	50	661.883	526.957	416.188
	100	518.5	451.52	387.946
	200	340.082	293.626	274.295
	400	230.053	135.878	132.552
Figure 3f
IRFS-5D	ORF6(ng/well)	Luc/Ren_#1	Luc/Ren_#2	Luc/Ren_#3
	0	43.3646	41.456	42.9583
	25	33.9505	32.4199	34.2299
	50	31.7968	30.4886	31.0947
	100	22.2956	20.511	18.8483
	200	17.3267	18.4557	17.7685
	400	14.2211	13.9827	14.8751
Figure 3g		Luc/Ren_#1	Luc/Ren_#2	Luc/Ren_#3
MAVS	Vector	558.648	641.041	568.101
	SARS-CoV-2 ORF6	107.73	112.817	104.245
	SARS-CoV ORF6	94.1634	85.129	72.8357
Figure 3h		Luc/Ren_#1	Luc/Ren_#2	Luc/Ren_#3
IRF3-5D	Vector	59.0985	62.68	51.9548
	SARS-CoV-2 ORF6	4.62424	4.48911	4.31286
	SARS-CoV ORF6	9.81333	7.92949	8.53447

## Sheet: figure4
Figure 4b						Figure 4b and c
		Luc/Ren_#1	Luc/Ren_#2	Luc/Ren_#3
RIG-IN	Vector	27.5328	29.6785	26.7737
	ORF6	0.341378	0.383123	0.43359
	ORF6-M1	0.134204	0.153553	0.154707
	ORF6-M2	4.20765	5.03744	4.64018
	ORF6-M3	18.7796	19.1804	17.1927
Figure 4c
		Luc/Ren_#1	Luc/Ren_#2	Luc/Ren_#3
MDA5	Vector	48.6828	47.0491	44.5011
	ORF6	9.42807	9.51696	9.84102
	ORF6-M1	9.67889	8.1822	7.35389
	ORF6-M2	39.4414	39.7269	35.6983
	ORF6-M3	50.4861	56.8343	50.2005
Figure 4d						Figure 4d and e
		Luc/Ren_#1	Luc/Ren_#2	Luc/Ren_#3
MAVS	Vector	470.216	494.013	444.209
	ORF6	235.315	226.452	203.576
	ORF6-M1	201.469	201.946	170.039
	ORF6-M2	372.358	385.176	347.086
	ORF6-M3	488.466	541.86	468.693
Figure 4e
		Luc/Ren_#1	Luc/Ren_#2	Luc/Ren_#3
IRF3-5D	Vector	47.9056	50.3023	42.6187
	ORF6	13.1291	14.3826	11.5208
	ORF6-M1	9.86603	9.43612	8.03437
	ORF6-M2	112.484	105.8	89.923
	ORF6-M3	53.4939	46.6197	38.8193

## Sheet: figure5
Figure 5a
	SARS-CoV-2 cds	Luc/Ren_#1	Luc/Ren_#2	Luc/Ren_#3
ISRE-Luc	Vector	24.4276	26.7336	26.8301
	NSP1	1.68716	2.02712	1.82737
	NSP2	27.7561	33.0141	29.5395
	NSP3	18.5982	20.453	16.9421
	NSP4	17.1613	22.1283	22.1861
	NSP5	17.4173	24.6484	23.6854
	NSP6	35.5673	45.4998	42.8596
	NSP7	24.8337	28.3345	27.5827
	NSP8	21.3528	28.4379	25.2322
	NSP9	30.5104	38.2655	36.6403
	NSP10	21.6218	26.3286	23.0541
	NSP12	33.3588	37.1684	33.4155
	NSP13	13.1572	15.4141	14.244
	NSP14	8.54188	8.88552	6.49469
	NSP15	23.7847	29.6638	30.7
	NSP16	27.3198	30.054	28.4877
	ORF3	22.5013	27.1472	24.553
	ORF6	12.1886	13.5239	11.468
	ORF7	32.1257	29.8664	21.3794
	ORF8	13.8659	14.0626	15.7213
	E	37.2334	37.1503	37.4747
	M	27.9669	31.7995	21.8913
	N	10.6074	11.4409	12.7982
	S	17.9926	20.6015	21.4317
Figure 5b						Figure 5b, c
	ORF6(ng/well)	Luc/Ren_#1	Luc/Ren_#2	Luc/Ren_#3
ISRE-Luc	0	35.0396	30.2106	32.7284
	25	29.467	25.6862	28.0631
	50	23.4651	20.916	20.9268
	100	17.0876	15.4205	13.8815
	200	12.534	10.3712	11.7173
	400	7.96932	8.23515	8.79028
Figure 5c
	ORF6(ng/well)	Luc/Ren_#1	Luc/Ren_#2	Luc/Ren_#3
ISRE-Luc	0	284.14	273.591	299.184
	25	228.101	213.98	233.495
	50	194.941	194.409	202.98
	100	150.78	144.457	147.663
	200	120.639	124.725	107.661
	400	90.1277	88.8793	79.8197
Figure 5d
ISRE-Luc		Luc/Ren_#1	Luc/Ren_#2	Luc/Ren_#3
Vector		36.5832	32.1289	36.9273
SARS-CoV-2 ORF6		1.34118	1.49964	1.5429
SARS-CoV ORF6		4.2322	3.402	4.34926
Figure 5e
ISG56-Luc		Luc/Ren_#1	Luc/Ren_#2	Luc/Ren_#3
Vector		342.049	336.976	291.434
SARS-CoV-2 ORF6		80.2371	83.5751	79.3325
SARS-CoV ORF6		76.9643	76.3238	69.9218

## Sheet: figure6
Figure 6a
Figure 6c
	Nuclear STAT1 (%) _#1	Nuclear STAT1 (%) _#2	Nuclear STAT1 (%) _#3
Vector	37.5	23.0159	21.2121
SARS-CoV-2 ORF6	4.34783	2.77778	5.76923
SARS-CoV ORF6	0	5.55556	2.77778

## Sheet: figure7
Figure 7a
ISRE-Luc
		Luc/Ren_#1	Luc/Ren_#2	Luc/Ren_#3
	Vector	49.0958	35.3028	43.9492
	ORF6	19.8035	18.2854	20.0124
	ORF6-M1	18.391	17.2481	18.1988
	ORF6-M2	51.7173	55.2594	42.5211
	ORF6-M3	48.4999	55.0407	56.5834
Figure 7b
ISG56-Luc		Luc/Ren_#1	Luc/Ren_#2	Luc/Ren_#3
	Vector	154.781	166.646	163.461
	ORF6	40.3507	41.2934	40.4266
	ORF6-M1	41.3072	42.7679	48.2615
	ORF6-M2	93.0719	110.559	105.85
	ORF6-M3	134.625	159.422	159.103

## Sheet: figure8
Figure 8a
	IFNβ U/ml	2^-ΔΔCT_#1	2^-ΔΔCT_#2	2^-ΔΔCT_#3
	0	0.999081	1.00294	1.00126
	100	27.4832	28.4743	26.5207
	500	46.8413	45.0323	44.2052
Figure 8b
	IFNβ U/ml	2^-ΔΔCT_#1	2^-ΔΔCT_#2	2^-ΔΔCT_#3
	0	1.00026	0.997186	0.996561
	100	49.9738	52.6896	44.6976
	500	82.9738	66.5978	59.7163
Figure 8c
Calu-3	IFNβ U/ml	Viral RNA(%)_#1	Viral RNA(%)_#2	Viral RNA(%)_#3
	0	99.7443	100.093	99.8243
	100	12.228	11.091	10.7603
	500	1.51305	1.27695	1.20479
Figure 8d
Calu-3	IFNβ U/ml	lgTCID50/ml_#1	lgTCID50/ml_#2
	0	6.25	6
	100	4.75	5.25
	500	4	3.5

## Sheet: Supplementary figure 3
Supplementary figure 3

## Sheet: Supplementary figure 4
Supplementary figure 4a
